# Supplementary material for: Combined p21-activated kinase and farnesyltransferase inhibitor treatment exhibits enhanced anti-proliferative activity on melanoma, colon and lung cancer cell lines
Source: Mol Cancer. 2013 Aug 6;12:88. doi: 10.1186/1476-4598-12-88 (PMC3765434; doi:10.1186/1476-4598-12-88)
Supplement: Additional file 1: Table S1 — The results of chemical profiling of yeast cells treated with FTase Inhibitor I. The table shows the genes whose deletion generates a hypersensitive phenotype to 10 μM FTase Inhibitor I treatment after chemical profiling of approximately 4700 barcoded yeast deletion strains. Genes discussed in more detail in this paper are highlighted in orange. [file 1476-4598-12-88-S1.xls]

## Sheet: Sheet1
Feature Name	Full Feature Name	Standard Name	Protein Function Description	Average Log2 Ratio	Std Dev Log2 Ratio	Is Ratio>=2 Std Dev?	Is Rep1 Tag>=3x Background?	Is Rep2 Tag >=3x Background?	multidrug sensitive?
YDL185W	YDL185W_UP	TFP1	protein with three regions (ABC) that are spliced to yield the extein AC and the intein B; AC is a 69K vacuolar (H+)-ATPase, and B is a 50K site-specfic endonuclease named VDE (PI-SceI) that is homologous to HO. Cleavage is meiosis-specific and induces ge	1.5739	0.404748	Yes	Yes	Yes
YLR357W	YLR357W_DN	RSC2	RSC complex member	1.36145	0.253781	Yes	Yes	Yes
YNR073C	YNR073C_DN	NA	Hypothetical ORF	1.12515	0.504804	Yes	Yes	Yes
YFR036W	YFR036W_DN	CDC26	component of anaphase-promoting complex; required for ubiquitination of Clb2p and Clb3p, is a nuclear protein, and is induced by heat shock	1.11925	0.375686	Yes	Yes	Yes
YJR122W	YJR122W_DN	CAF17	CCR4 transcriptional complex component	1.0339	0.0366281	Yes	Yes	Yes
YMR021C	YMR021C_UP	MAC1	metal-binding transcriptional activator	0.99825	0.209233	Yes	Yes	Yes
YOL051W	YOL051W_UP	GAL11	positive and negative transcriptional regulator of genes involved in mating-type specialization	0.994	0.161362	Yes	Yes	Yes	yes
YOR096W	YOR096W_UP	RPS7A	ribosomal protein S7A (rp30)	0.95425	0.237376	Yes	Yes	Yes
YEL051W	YEL051W_UP	VMA8	vacuolar H-ATPase	0.94155	0.203152	Yes	Yes	Yes
YPR043W	YPR043W_UP	RPL43A	ribosomal protein L43A	0.9289	0.101965	Yes	Yes	Yes
YLR131C	YLR131C_UP	ACE2	zinc finger transcription factor	0.9249	0.0707107	Yes	Yes	Yes
YCR009C	YCR009C_UP	RVS161	Protein required for viability after N, C, or S starvation. The BAR adaptor proteins encoded by RVS167 and RVS161 form a complex that regulates actin, endocytosis, and viability following starvation or osmotic stress.	0.9164	0.399232	Yes	Yes	Yes	yes
YNL298W	YNL298W_UP	CLA4	protein kinase	0.9087	0.0999849	Yes	Yes	Yes
YDR140W	YDR140W_UP	NA	Hypothetical ORF	0.88305	0.0475883	Yes	Yes	Yes
YDR392W	YDR392W_DN	SPT3	transcription factor	0.87405	0.0423557	Yes	Yes	Yes
YOL124C	YOL124C_UP	NA	Hypothetical ORF	0.83765	0.256326	Yes	Yes	Yes
YIL157C	YIL157C_DN	NA	Hypothetical ORF	0.81495	0.159453	Yes	Yes	Yes
YPL018W	YPL018W_UP	CTF19	kinetochore protein	0.79775	0.0934088	Yes	Yes	Yes
YJL056C	YJL056C_UP	ZAP1	metalloregulatory protein involved in zinc-responsive transcriptional regulation	0.78505	0.262973	Yes	Yes	Yes
YLR357W	YLR357W_UP	RSC2	RSC complex member	0.77315	0.186323	Yes	Yes	Yes
YNR008W	YNR008W_DN	LRO1	phospholipid:diacylglycerol acyltransferase E.C. 2.3.1.158	0.77085	0.0299106	Yes	Yes	Yes
YGL167C	YGL167C_DN	PMR1	Ca2+ ATPase	0.75235	0.24473	Yes	Yes	Yes
YIL044C	YIL044C_UP	AGE2	ARF GAP with effector function(s)	0.744	0.0202233	Yes	Yes	Yes
YOL118C	YOL118C_UP	NA	Hypothetical ORF	0.7439	0.0497803	Yes	Yes	Yes
YLL043W	YLL043W_UP	FPS1	glycerol channel protein	0.72105	0.192262	Yes	Yes	Yes
YGL084C	YGL084C_DN	GUP1	glycerol transporter (putative)	0.71335	0.354048	Yes	Yes	Yes	yes
YBR270C	YBR270C_DN	NA	Hypothetical ORF	0.69755	0.117309	Yes	Yes	Yes
YLR342W	YLR342W_DN	FKS1	1,3-beta-D-glucan synthase	0.693	0.130673	Yes	Yes	Yes
YJL120W	YJL120W_UP	NA	Hypothetical ORF	0.67705	0.114622	Yes	Yes	Yes
YLR372W	YLR372W_UP	SUR4	Required for conversion of 24-carbon fatty acids to 26-carbon species	0.67085	0.234123	Yes	Yes	Yes
YDR248C	YDR248C_UP	NA	Hypothetical ORF	0.6681	0.147927	Yes	Yes	Yes
YOL092W	YOL092W_UP	NA	Hypothetical ORF	0.6634	0.124168	Yes	Yes	Yes
YGL089C	YGL089C_UP	MF(ALPHA)2	alpha mating factor	0.66255	0.119855	Yes	Yes	Yes
YOL124C	YOL124C_DN	NA	Hypothetical ORF	0.6448	0.204778	Yes	Yes	Yes
YNL107W	YNL107W_UP	YAF9	Yeast homolog of the human leukemogenic protein AF9; member of a yeast chromatin modifying complex	0.62865	0.0347189	Yes	Yes	Yes
YDL099W	YDL099W_DN	NA	Hypothetical ORF	0.6175	0.0155563	Yes	Yes	Yes
YCL057W	YCL057W_DN	PRD1	Saccharolysin (oligopeptidase yscD)	0.6155	0.0480833	Yes	Yes	Yes
YPL055C	YPL055C_DN	LGE1	large cell size mutant	0.6149	0.274216	Yes	Yes	Yes
YBR270C	YBR270C_UP	NA	Hypothetical ORF	0.61355	0.113491	Yes	Yes	Yes
YML008C	YML008C_UP	ERG6	ergosterol synthesis	0.61015	0.204707	Yes	Yes	Yes	yes
YPL214C	YPL214C_UP	THI6	hydroxyethylthiazole kinase	0.60445	0.273721	Yes	Yes	Yes
YNL298W	YNL298W_DN	CLA4	protein kinase	0.60395	0.172746	Yes	Yes	Yes
YMR088C	YMR088C_UP	NA	Hypothetical ORF	0.6029	0.183423	Yes	Yes	Yes
YIL157C	YIL157C_UP	NA	Hypothetical ORF	0.60015	0.127491	Yes	Yes	Yes
YOL126C	YOL126C_UP	MDH2	malate dehydrogenase	0.5841	0.225708	Yes	Yes	Yes
YCL057W	YCL057W_UP	PRD1	Saccharolysin (oligopeptidase yscD)	0.5838	0.000989949	Yes	Yes	Yes
YDR207C	YDR207C_UP	UME6	C6 zinc finger URS1-binding protein	0.58315	0.217718	Yes	Yes	Yes
YLR097C	YLR097C_UP	NA	NA	0.57945	0.0277893	Yes	Yes	Yes
YJR033C	YJR033C_UP	RAV1	Regulator of (H+)-ATPase in vacuolar membrane	0.57355	0.135552	Yes	Yes	Yes	yes
YER174C	YER174C_UP	GRX4	glutaredoxin	0.57225	0.0228395	Yes	Yes	Yes
YGR131W	YGR131W_UP	NA	Hypothetical ORF	0.57095	0.0137886	Yes	Yes	Yes
YDL020C	YDL020C_DN	RPN4	Involved in ubiquitin degradation pathway. May act as common transcription factor on proteasomal and proteasome-related genes.	0.567	0.00141421	Yes	Yes	Yes
YLR452C	YLR452C_UP	SST2	RGS (regulator of G-protein signalling) family	0.56315	0.142623	Yes	Yes	Yes
YHR111W	YHR111W_UP	UBA4	Ubiquitin activating enzyme	0.55965	0.21489	Yes	Yes	Yes
YPL150W	YPL150W_UP	NA	Hypothetical ORF	0.55285	0.144462	Yes	Yes	Yes
YKL043W	YKL043W_UP	PHD1	transcription factor (putative)	0.54745	0.178969	Yes	Yes	Yes
YPL018W	YPL018W_DN	CTF19	kinetochore protein	0.54685	0.150684	Yes	Yes	Yes
YLR352W	YLR352W_UP	NA	Hypothetical ORF	0.5414	0.188232	Yes	Yes	Yes
YAL058W	YAL058W_UP	CNE1	calnexin and calreticulin homolog	0.5389	0.121057	Yes	Yes	Yes	yes
YLR038C	YLR038C_DN	COX12	cytochrome c oxidase subunit VIb	0.5388	0.0909339	Yes	Yes	Yes
YOR328W	YOR328W_UP	PDR10	highly similar to Pdr5p	0.5383	0.118511	Yes	Yes	Yes
YBL007C	YBL007C_UP	SLA1	cytoskeletal protein binding protein	0.53335	0.053528	Yes	Yes	Yes	yes
YPL033C	YPL033C_UP	NA	Hypothetical ORF	0.53185	0.113066	Yes	Yes	Yes
YMR052W	YMR052W_UP	FAR3	Required for arrest in G1 in response to pheromone	0.52925	0.167796	Yes	Yes	Yes
YPL105C	YPL105C_UP	NA	Hypothetical ORF	0.5206	0.172958	Yes	Yes	Yes
YOL113W	YOL113W_DN	SKM1	Serine/threonine protein kinase with similarity to Ste20p and Cla4p	0.5145	0.238861	Yes	Yes	Yes
YMR109W	YMR109W_UP	MYO5	myosin I	0.51185	0.045467	Yes	Yes	Yes
YDR316W	YDR316W_UP	NA	Hypothetical ORF	0.511	0.033234	Yes	Yes	Yes
YMR140W	YMR140W_UP	SIP5	Sip5 facilitates the interaction between the Reg1Glc7 phosphatase and the Snf1 kinase.	0.51095	0.122966	Yes	Yes	Yes
YHR139C-A	YHR139C-A_UP	NA	Hypothetical ORF	0.5094	0.00212132	Yes	Yes	Yes
YNR008W	YNR008W_UP	LRO1	phospholipid:diacylglycerol acyltransferase E.C. 2.3.1.158	0.50405	0.242891	Yes	Yes	Yes
YPL062W	YPL062W_DN	NA	Hypothetical ORF	0.5035	0.0861256	Yes	Yes	Yes
