# Supplementary material for: Combined p21-activated kinase and farnesyltransferase inhibitor treatment exhibits enhanced anti-proliferative activity on melanoma, colon and lung cancer cell lines
Source: Mol Cancer. 2013 Aug 6;12:88. doi: 10.1186/1476-4598-12-88 (PMC3765434; doi:10.1186/1476-4598-12-88)
Supplement: Additional file 2: Table S2 — Genes involved in transport and the genes that respond to chemical stimulus mediate the sensitivity of yeast cells to FTI. The table shows the biological processes associated with the 64 genes whose deletion generates a hypersensitive phenotype to FTase inhibitor I. The genes were binned using GO Slim Mapper binning by Biological Process (SGD, Saccharomyces Genome Database at yeastgenome.org). Each gene is listed by a gene identifier, the biological process assigned to the gene by SGD, the relative frequency of genes that have the same process compared to the total number of genes considered, and compared to the total number of genes that carry out that process in the whole yeast genome, and the names of the genes belonging to each group. [file 1476-4598-12-88-S2.xls]

## Sheet: slimMapperResult.6160
GOID	GO term	Frequency	Genome Frequency	Gene(s)
6810	transport	16 out of 64 genes, 25%	1020 of 6310 genes, 16.2%	SLA1,RVS161,BUG1,GUP1,PMR1,AGE2,RAV1,FPS1,FKS1,SUR4,VBA1,MYO5,CLA4,SKM1,MDH2,PDR10
42221	response to chemical stimulus	12 out of 64 genes, 18.8%	379 of 6310 genes, 6.0%	RPN4,UME6,GRX4,MF(ALPHA)2,UBA4,YJL120W,FPS1,SST2,MAC1,FAR3,CLA4,PDR10
6464	protein modification process	11 out of 64 genes, 17.2%	536 of 6310 genes, 8.5%	MTQ2,UME6,SPT3,CDC26,GUP1,PMR1,UBA4,HRT3,CLA4,SKM1,LGE1
16070	RNA metabolic process	11 out of 64 genes, 17.2%	1154 of 6310 genes, 18.3%	UME6,SPT3,UBA4,ZAP1,PHD1,ACE2,RSC2,MAC1,YAF9,GAL11,TRM11
8150	biological process unknown	11 out of 64 genes, 17.2%	1270 of 6310 genes, 20.1%	BIT2,OMS1,YGR131W,YHR139C-A,YLR352W,YNR073C,YOL092W,YOL118C,YPL062W,SYH1,YPL150W
6350	transcription	10 out of 64 genes, 15.6%	601 of 6310 genes, 9.5%	RPN4,UME6,SPT3,ZAP1,PHD1,ACE2,RSC2,MAC1,YAF9,GAL11
7049	cell cycle	10 out of 64 genes, 15.6%	524 of 6310 genes, 8.3%	SLA1,RPN4,UME6,CDC26,ACE2,RSC2,FAR3,MYO5,CLA4,SKM1
16192	vesicle-mediated transport	9 out of 64 genes, 14.1%	351 of 6310 genes, 5.6%	SLA1,RVS161,BUG1,PMR1,AGE2,RAV1,FKS1,SUR4,MYO5
6950	response to stress	8 out of 64 genes, 12.5%	548 of 6310 genes, 8.7%	RVS161,RPN4,GRX4,UBA4,RSC2,MYO5,SIP5,YAF9
51276	chromosome organization	6 out of 64 genes, 9.4%	384 of 6310 genes, 6.1%	UME6,SPT3,CDC26,RSC2,YAF9,LGE1
746	conjugation	6 out of 64 genes, 9.4%	119 of 6310 genes, 1.9%	RVS161,SPT3,MF(ALPHA)2,FPS1,SST2,FAR3
19725	cellular homeostasis	6 out of 64 genes, 9.4%	138 of 6310 genes, 2.2%	TFP1,VMA8,GRX4,ZAP1,RAV1,MAC1
6259	DNA metabolic process	6 out of 64 genes, 9.4%	395 of 6310 genes, 6.3%	RPN4,TFP1,UME6,RSC2,YAF9,LGE1
44262	cellular carbohydrate metabolic process	5 out of 64 genes, 7.8%	268 of 6310 genes, 4.2%	YDR248C,GUP1,PMR1,FKS1,MDH2
7010	cytoskeleton organization	4 out of 64 genes, 6.3%	219 of 6310 genes, 3.5%	SLA1,RVS161,CDC26,CTF19
910	cytokinesis	4 out of 64 genes, 6.3%	114 of 6310 genes, 1.8%	SLA1,MYO5,CLA4,SKM1
16044	cellular membrane organization	4 out of 64 genes, 6.3%	270 of 6310 genes, 4.3%	SLA1,RVS161,FKS1,MYO5
7114	cell budding	4 out of 64 genes, 6.3%	89 of 6310 genes, 1.4%	SLA1,UBA4,MYO5,CLA4
7059	chromosome segregation	3 out of 64 genes, 4.7%	140 of 6310 genes, 2.2%	CDC26,RSC2,CTF19
32989	cellular component morphogenesis	3 out of 64 genes, 4.7%	165 of 6310 genes, 2.6%	SLA1,MYO5,CLA4
7124	pseudohyphal growth	3 out of 64 genes, 4.7%	65 of 6310 genes, 1.0%	SPT3,UBA4,PHD1
6412	translation	3 out of 64 genes, 4.7%	691 of 6310 genes, 11%	MTQ2,RPS7A,RPL43A
70271	protein complex biogenesis	3 out of 64 genes, 4.7%	216 of 6310 genes, 3.4%	COA1,RAV1,COX12
44255	cellular lipid metabolic process	3 out of 64 genes, 4.7%	212 of 6310 genes, 3.4%	GUP1,SUR4,LRO1
44257	cellular protein catabolic process	3 out of 64 genes, 4.7%	184 of 6310 genes, 2.9%	CNE1,CDC26,HRT3
7005	mitochondrion organization	2 out of 64 genes, 3.1%	305 of 6310 genes, 4.8%	COA1,COX12
30435	sporulation resulting in formation of a cellular spore	2 out of 64 genes, 3.1%	127 of 6310 genes, 2.0%	UME6,SPT3
7165	signal transduction	2 out of 64 genes, 3.1%	129 of 6310 genes, 2.0%	MF(ALPHA)2,SST2
31505	fungal-type cell wall organization	2 out of 64 genes, 3.1%	128 of 6310 genes, 2.0%	SLA1,MYO5
7033	vacuole organization	1 out of 64 genes, 1.6%	55 of 6310 genes, 0.9%	CLA4
6457	protein folding	1 out of 64 genes, 1.6%	87 of 6310 genes, 1.4%	CNE1
7126	meiosis	1 out of 64 genes, 1.6%	152 of 6310 genes, 2.4%	UME6
51186	cofactor metabolic process	1 out of 64 genes, 1.6%	166 of 6310 genes, 2.6%	IBA57
42254	ribosome biogenesis	1 out of 64 genes, 1.6%	393 of 6310 genes, 6.2%	RPS7A
6766	vitamin metabolic process	1 out of 64 genes, 1.6%	61 of 6310 genes, 1%	THI6
7031	peroxisome organization	1 out of 64 genes, 1.6%	53 of 6310 genes, 0.8%	MDH2
46483	heterocycle metabolic process	1 out of 64 genes, 1.6%	176 of 6310 genes, 2.8%	THI6
6725	cellular aromatic compound metabolic process	1 out of 64 genes, 1.6%	79 of 6310 genes, 1.3%	THI6
6519	cellular amino acid and derivative metabolic process	0 out of 64 genes, 0%	251 of 6310 genes, 4%	none
45333	cellular respiration	0 out of 64 genes, 0%	96 of 6310 genes, 1.5%	none
32196	transposition	0 out of 64 genes, 0%	134 of 6310 genes, 2.1%	none
16050	vesicle organization	0 out of 64 genes, 0%	61 of 6310 genes, 1%	none
6997	nucleus organization	0 out of 64 genes, 0%	63 of 6310 genes, 1%	none
6091	generation of precursor metabolites and energy	0 out of 64 genes, 0%	183 of 6310 genes, 2.9%	none
other	other	3 out of 64 genes, 4.7%		PRD1,ERG6,SRL4
